# Supplementary material for: Biosynthesis and Characterization of Extracellular Silver Nanoparticles from Streptomyces aizuneusis: Antimicrobial, Anti Larval, and Anticancer Activities
Source: Molecules. 2021 Dec 30;27(1):212. doi: 10.3390/molecules27010212 (PMC8746530; doi:10.3390/molecules27010212)
Supplement: Supplementary file 1 [file molecules-27-00212-s001.zip]

Archive with 1 entries (1 files):
- molecules-1484406-supplementary.pdf
